# Supplementary material for: Alteration of Gut Immunity and Microbiome in Mixed Granulocytic Asthma
Source: Biomedicines. 2022 Nov 16;10(11):2946. doi: 10.3390/biomedicines10112946 (PMC9687559; doi:10.3390/biomedicines10112946)
Supplement: Supplementary file 1 [file biomedicines-10-02946-s001.zip]

Archive with 1 entries (1 files):
- biomedicines-1972930-supplementary.pdf
